# Supplementary material for: Meroterpenoids and Fucoxanthin from the Brown Seaweed Sargassum incisifolium: Solid Lipid Nanoparticle Delivery, Physicochemical Characterization, and Antimicrobial Activity
Source: Molecules. 2026 May 13;31(10):1646. doi: 10.3390/molecules31101646 (PMC13210362; doi:10.3390/molecules31101646)
Supplement: Supplementary file 1 [file molecules-31-01646-s001.zip]

Archive with 1 entries (1 files):
- molecules-4284592-supplementary.pdf
